# Supplementary material for: Effects of After-School Basketball Program on Physical Fitness and Cardiometabolic Health in Prepubertal Boys
Source: Sports (Basel). 2025 Aug 28;13(9):291. doi: 10.3390/sports13090291 (PMC12473969; doi:10.3390/sports13090291)
Supplement: Supplementary file 1 [file sports-13-00291-s001.zip]

Archive with 1 entries (1 files):
- sports-3787503-supplementary.pdf
